# Supplementary material for: Efficient multiplexed genome engineering with a polycistronic tRNA and CRISPR guide-RNA reveals an important role of detonator in reproduction of Drosophila melanogaster
Source: PLoS One. 2021 Jan 14;16(1):e0245454. doi: 10.1371/journal.pone.0245454 (PMC7808601; doi:10.1371/journal.pone.0245454)
Supplement: S1 Fig — All peptide sequences were downloaded from http://ensembl.org. The multiple alignment was performed using Lasergene DNAStar with the Clustal W method. Dash lines in individual protein sequence indicate gaps, whereas dash lines in the Majority sequence indicate lack of consensus residue at corresponding position. (ZIP) [file pone.0245454.s001.zip]

Archive with 6 entries (6 files):
- S1 Fig page1.tif
- S1 Fig page2.tif
- S1 Fig page3.tif
- S1 Fig page4.tif
- S1 Fig page5.tif
- S1 Fig page6.tif
